# Supplementary material for: The Role of Mycangial Fungi Associated with Ambrosia Beetles (Euwallacea interjectus) in Fig Wilt Disease: Dual Inoculation of Fusarium kuroshium and Ceratocystis ficicola Can Bring Fig Saplings to Early Symptom Development
Source: Microorganisms. 2022 Sep 27;10(10):1912. doi: 10.3390/microorganisms10101912 (PMC9607347; doi:10.3390/microorganisms10101912)
Supplement: Supplementary file 1 [file microorganisms-10-01912-s001.zip]

Archive with 1 entries (1 files):
- microorganisms-1912369-supplementary.pdf
